# Supplementary material for: Selective Sensing of Darolutamide and Thalidomide in Pharmaceutical Preparations and in Spiked Biofluids
Source: Biosensors (Basel). 2022 Nov 11;12(11):1005. doi: 10.3390/bios12111005 (PMC9688659; doi:10.3390/bios12111005)
Supplement: Supplementary file 1 [file biosensors-12-01005-s001.zip]

Archive with 1 entries (1 files):
- biosensors-2005304-supplementary.pdf
